# Supplementary material for: Linking Bacterial-Fungal Relationships to Microbial Diversity and Soil Nutrient Cycling
Source: mSystems. 2021 Mar 23;6(2):e01052-20. doi: 10.1128/mSystems.01052-20 (PMC8546990; doi:10.1128/mSystems.01052-20)
Supplement: DATA SET S1 [file msystems.01052-20-sd001.xlsx]

## Sheet: env
Sample ID	Biomes	Layers	Soil organic carbon (g/kg)	Dissolved organic carbon (mg/kg)	Total nitrogen (g/kg)	Nitrate-nitroge (mg/kg)	Ammonium-nitrogen (mg/kg)	Total phosphorus (g/kg)	Available phosphorus (mg/kg)	Total potassium (g/kg)	Available potassium (mg/kg)	Microbial biomass carbon (mg/kg)	Microbial biomass nitrogen (mg/kg)	Longitude(°)	Latitude(°)	Sample name
S1	Agricultural	Up	47.5485	97.2029	2.321	100.453	2.28639	0.8	24.36	14.964	175.6	361.972	32.1731	103.082	37.0131	S1.A.U
S2	Agricultural	Down	47.9179	150.329	2.229	111.5	0.372174	0.92	25.41	14.8067	171.4	376.695	48.2735	103.082	37.0131	S1.A.D
S3	Agricultural	Up	40.1057	162.863	1.695	49.9455	0.954835	0.75	12.01	15.9653	193.5	202.926	44.1059	103.001	37.0848	S2.A.U
S4	Agricultural	Down	40.8159	130.234	1.548	32.5248	1.45406	0.54	8.56	14.3882	108.2	189.418	42.1778	103.001	37.0848	S2.A.D
S5	Agricultural	Up	58.1375	220.886	3.321	61.226	11.1418	0.66	4.26	16.577	226.1	238.276	45.1737	102.833	37.1809	S3.A.U
S6	Agricultural	Down	56.2455	142.692	3.288	59.1968	9.29582	0.57	2.91	15.5465	193.5	212.799	53.279	102.833	37.1809	S3.A.D
S7	Agricultural	Up	33.4369	124.586	1.294	61.0146	1.74337	0.47	7.21	14.9521	239.8	211.858	19.0672	102.918	37.368	S4.A.U
S8	Agricultural	Down	29.9889	119.936	1.227	23.2626	0.248643	0.63	4.01	16.2035	195.6	152.08	13.2989	102.918	37.368	S4.A.D
S9	Agricultural	Up	29.6727	107.001	1.365	45.1024	2.62773	0.19	35.31	14.1131	520.9	198.032	17.2379	102.894	37.5163	S5.A.U
S10	Agricultural	Down	21.2344	101.452	1.12	25.1962	5.62638	0.12	8.46	16.3676	370.4	188.329	9.29319	102.894	37.5163	S5.A.D
S11	Agricultural	Up	20.9355	176.183	1.292	0.901942	5.04293	0.82	54.11	15.2434	331.4	213.622	32.979	102.767	37.705	S6.A.U
S12	Agricultural	Down	21.3429	105.253	0.847	1.23436	0.764499	0.03	19.56	14.9521	172.4	164.388	14.892	102.767	37.705	S6.A.D
S13	Agricultural	Up	16.4918	77.5562	0.843	38.4095	1.71996	0.34	8.51	14.0793	125	48.3657	4.4308	102.848	37.8509	S7.A.U
S14	Agricultural	Down	15.1123	102.704	0.749	13.6951	1.42985	0.31	4.71	12.7698	87.1	48.6075	3.38797	102.848	37.8509	S7.A.D
S15	Agricultural	Up	21.8995	151.564	0.957	52.7781	0.654218	0.6	3.36	17.5209	269.3	115.267	20.2434	102.493	37.9132	S8.A.U
S16	Agricultural	Down	16.9579	106.48	0.852	56.7283	1.53197	0.19	11.56	13.8701	627.3	89.5948	12.6254	102.493	37.9132	S8.A.D
S17	Agricultural	Up	23.5582	100.388	0.918	9.84351	1.02106	0.41	18.21	21.2774	85	120.18	14.8347	101.976	38.2566	S9.A.U
S18	Agricultural	Down	22.063	107.764	0.942	11.3647	0.706014	0.06	8.51	20.38	68.2	108.388	6.12676	101.976	38.2566	S9.A.D
S19	Agricultural	Up	21.0844	92.7154	1.108	2.76868	1.42122	0.58	36.71	21.6866	235.6	228.753	27.6257	101.781	38.2887	S10.A.U
S20	Agricultural	Down	21.7853	120.726	1.029	9.36402	0.62603	0.26	11.06	20.6735	165	180.647	13.5965	101.781	38.2887	S10.A.D
S21	Agricultural	Up	32.0513	152.582	1.468	22.6555	0.642547	0.23	18.61	20.8333	229.3	353.253	34.1787	101.433	38.4722	S11.A.U
S22	Agricultural	Down	30.5963	113.075	1.278	15.0147	0.517019	0.16	4.56	20.48	215.6	243.026	19.5187	101.433	38.4722	S11.A.D
S23	Agricultural	Up	33.9433	135.857	1.385	1.43113	3.03596	0.23	7.11	20.3231	243	216.346	17.0526	101.32	38.5153	S12.A.U
S24	Agricultural	Down	22.6335	81.8756	0.618	4.43224	50.015	0.31	4.26	19.7967	154.5	242.48	5.28785	101.32	38.5153	S12.A.D
S25	Agricultural	Up	13.0793	86.5371	0.782	84.8227	0.354225	0.22	7.11	13.61	189.3	150.447	10.2194	101.112	38.7119	S14.A.U
S26	Agricultural	Down	14.9928	59.6106	0.728	34.1768	0.114162	0.29	2.16	13.5666	95.6	142.575	7.81778	101.112	38.7119	S14.A.D
S27	Agricultural	Up	23.6882	91.7221	1.233	19.3271	2.37005	0.27	26.61	16.1806	260.9	325.256	36.3115	101.025	38.8112	S15.A.U
S28	Agricultural	Down	26.4863	170.443	1.205	27.8197	1.54572	0.35	14.06	16.5934	270.3	333.059	23.1509	101.025	38.8112	S15.A.D
S29	Agricultural	Up	33.1172	90.7129	0.961	16.589	0.355394	0.21	10.66	16.0807	155.6	186.746	14.0371	100.806	38.847	S16.A.U
S30	Agricultural	Down	28.7364	104.244	0.845	22.3197	0	0.18	5.66	15.2939	126.1	240.803	19.9058	100.806	38.847	S16.A.D
S31	Agricultural	Up	19.3233	122.305	1.035	82.9413	0.609791	0.15	1.41	16.075	392.5	301.252	26.7332	100.601	38.9405	S17.A.U
S32	Agricultural	Down	18.4391	110.901	0.86	51.0292	0.907347	0.22	2.41	16.9561	358.8	245.165	16.2113	100.601	38.9405	S17.A.D
S33	Agricultural	Up	29.8708	143.068	1.601	78.9398	3.24392	0.21	14.71	14.3655	194.5	287.038	20.7066	100.438	38.9758	S18.A.U
S34	Agricultural	Down	29.1854	78.3085	1.472	35.031	0.819851	0.27	10.16	14.5094	162.9	207.542	17.4409	100.438	38.9758	S18.A.D
S35	Agricultural	Up	22.5184	141.842	0.85	13.5659	0.884218	0.02	6.96	15.8157	85	143.61	13.117	100.273	39.0933	S19.A.U
S36	Agricultural	Down	18.2119	327.897	0.663	12.659	0.623091	0.28	3.61	14.8466	55.5	149.937	18.853	100.273	39.0933	S19.A.D
S37	Agricultural	Up	28.4378	286.71	1.066	20.8188	1.05385	0.17	8.86	15.5338	199.8	193.564	22.0089	100.022	39.1965	S20.A.U
S38	Agricultural	Down	23.2933	230.494	0.843	14.4908	0.345625	0.39	6.16	14.8481	116.6	178.288	13.272	100.022	39.1965	S20.A.D
S39	Agricultural	Up	25.8747	90.0026	1.079	19.2825	3.65138	0.38	6.16	16.6067	120.8	264.075	26.6065	99.9634	39.3389	S21.A.U
S40	Agricultural	Down	15.1292	126.271	0.768	13.5208	2.33515	0.29	3.51	15.2074	76.6	177.663	15.6178	99.9634	39.3389	S21.A.D
S41	Agricultural	Up	13.9948	79.8113	0.524	66.6431	1.0651	0.54	2.96	17.3583	113.5	193.887	23.7872	99.8206	39.3872	S22.A.U
S42	Agricultural	Down	10.3461	95.1159	0.203	24.1956	0.358739	0.39	1.66	13.69	55.5	161.469	7.80965	99.8206	39.3872	S22.A.D
S43	Agricultural	Up	18.5587	135.394	0.625	15.7031	1.68934	0.32	2.31	15.39	230.3	147.83	18.7015	99.4833	39.2373	S23.A.U
S44	Agricultural	Down	18.6433	131.708	0.457	18.6547	2.93297	0.26	0.91	15.6238	132.4	165.744	7.84011	99.4833	39.2373	S23.A.D
S45	Agricultural	Up	15.1253	179.729	0.586	30.8932	18.3944	0.51	4.81	16.0315	290.3	221.632	28.1702	99.2147	39.3116	S24.A.U
S46	Agricultural	Down	21.3133	166.513	0.558	28.2024	4.87505	0.38	2.06	16.0921	140.8	171.168	12.1087	99.2147	39.3116	S24.A.D
S47	Agricultural	Up	18.8281	77.3455	0.449	34.1703	2.30959	0.08	1.61	15.2317	79.8	88.1064	10.0937	98.9523	39.513	S25.A.U
S48	Agricultural	Down	16.7716	58.3224	0.262	12.1133	4.85516	0.4	1.26	16.1871	65	78.8334	8.99392	98.9523	39.513	S25.A.D
S49	Agricultural	Up	26.0257	94.5577	0.938	44.7878	3.90699	0.19	3.61	16.4838	130.3	208.277	22.6863	98.697	39.6135	S26.A.U
S50	Agricultural	Down	18.371	149.656	0.544	26.686	4.82926	0.27	1.81	16.2974	126.1	114.16	14.2405	98.697	39.6135	S26.A.D
S51	Agricultural	Up	31.1568	106.745	0.802	20.9691	6.03538	0.3	4.96	15.4928	88.2	179.689	17.1507	98.3263	39.7796	S27.A.U
S52	Agricultural	Down	31.4435	168.598	0.791	16.864	2.72472	0.79	5.21	16.251	89.2	154.65	8.8701	98.3263	39.7796	S27.A.D
S53	Agricultural	Up	16.9245	100.324	0.442	23.9406	3.36898	0.46	4.66	16.1735	86.1	94.7848	8.75317	98.1017	39.8094	S28.A.U
S54	Agricultural	Down	16.0847	85.3956	0.358	8.05302	4.17128	0.61	3.26	15.8483	59.8	124.914	10.5121	98.1017	39.8094	S28.A.D
S55	Agricultural	Up	26.6565	127.552	1.221	23.4171	2.82884	0.56	3.61	13.6482	122.9	142.909	24.6297	97.8601	39.8701	S29.A.U
S56	Agricultural	Down	27.0766	123.812	0.96	9.57354	5.30246	0.45	1.86	13.1185	74.5	91.3907	16.5612	97.8601	39.8701	S29.A.D
S57	Agricultural	Up	19.5882	90.1873	0.511	60.3356	6.66664	0.27	6.16	15.5042	141.9	32.1405	12.0768	97.6427	39.9651	S30.A.U
S58	Agricultural	Down	11.2646	73.7201	0.438	22.2661	5.80544	0.49	3.61	14.77	125	28.9264	10.6131	97.6427	39.9651	S30.A.D
S59	Agricultural	Up	13.5766	97.5502	0.643	14.1265	13.8086	0.21	3.36	10.7057	53.4	162.706	18.7357	97.2394	40.1323	S31.A.U
S60	Agricultural	Down	14.2154	129.923	0.432	11.1095	5.66972	0.17	2.66	11.1866	81.9	74.4875	13.1356	97.2394	40.1323	S31.A.D
S61	Agricultural	Up	20.4076	122.389	0.675	24.8375	4.34411	0.13	4.56	12.3304	82.9	72.799	14.4731	97.05	40.3376	S32.A.U
S62	Agricultural	Down	23.1268	150.377	0.987	16.8113	4.16178	0.09	2.96	12.5199	65	86.9795	12.7107	97.05	40.3376	S32.A.D
S63	Agricultural	Up	19.664	95.8498	0.673	12.2404	4.01599	0.35	9.81	15.9055	112.4	48.1765	7.16204	96.2148	40.5597	S35.A.U
S64	Agricultural	Down	20.4666	187.799	0.524	4.81345	3.80082	0.18	2.51	13.2347	96.6	55.2938	5.04036	96.2148	40.5597	S35.A.D
S65	Agricultural	Up	9.49537	76.9135	0.835	18.3237	3.6332	0.2	5.96	12.2202	100.8	88.505	11.5711	95.8054	40.5191	S37.A.D
S66	Agricultural	Down	8.49128	73.0513	0.464	20.9702	6.20309	0.07	2.26	12.0352	73.4	99.4575	9.2508	95.6411	40.3831	S38.A.U
S67	Agricultural	Up	11.0565	88.6539	0.471	10.9587	2.83572	0.41	2.11	12.34	125	113.479	1.50641	95.6411	40.3831	S38.A.D
S68	Agricultural	Down	10.4047	164.299	0.456	5.02955	3.48073	0.26	0.51	10.4366	84	100.899	1.20606	95.6411	40.3831	S38.G.U
S69	Agricultural	Up	21.9029	110.912	1.225	54.7873	1.42952	0.47	4.96	16.2081	214.5	176.23	8.36155	94.8558	40.175	S40.A.U
S70	Agricultural	Down	18.0585	111.842	0.834	26.4748	3.63449	0.31	3.96	16.2	213.5	129.862	8.33192	94.8558	40.175	S40.A.D
S71	Agricultural	Up	15.3119	79.1113	0.713	36.3986	1.7194	0.38	18.11	15.0379	182.9	189.579	21.8199	94.7048	40.1423	S41.A.U
S72	Agricultural	Down	12.0185	156.954	0.73	39.0342	110.677	0.17	7.11	15.3915	81.9	142.024	16.0262	94.7048	40.1423	S41.A.D
S73	Agricultural	Up	9.10445	56.9806	0.492	97.7455	6.45688	0.4	11.71	14.1248	134.5	87.3557	3.79197	94.6269	40.0899	S42.A.U
S74	Agricultural	Down	11.1376	53.6056	0.757	30.6433	1.81458	0.37	9.46	14.2558	146.1	75.2717	5.4671	94.6269	40.0899	S42.A.D
S75	Desert	Up	3.81897	76.5538	0.145	1.10788	0.272627	0.04	1.46	13.5883	66.1	27.4647	1.03396	102.848	37.8509	S7.H.U
S76	Desert	Down	4.72988	63.1756	0.079	0.885039	0.585183	0.01	0.91	12.6446	56.6	9.77548	1.32372	102.848	37.8509	S7.H.D
S77	Desert	Up	12.0336	73.7278	0.899	7.12764	0.938791	0.17	3.01	20.2295	233.5	48.7562	6.16016	101.781	38.2887	S10.H.U
S78	Desert	Down	17.8403	82.7564	0.708	4.10209	0.287142	0.2	1.61	18.7525	171.4	54.0725	4.91757	101.781	38.2887	S10.H.D
S79	Desert	Up	23.5331	80.3627	1.15	7.7275	0.223428	0.13	2.76	20.0299	214.5	155.705	6.77435	101.566	38.4093	S11.H.U
S80	Desert	Down	24.9394	129.312	1.124	27.6635	0.0228273	0.06	1.21	18.1537	180.8	196.213	5.80726	101.566	38.4093	S11.H.D
S81	Desert	Up	16.0731	96.7257	0.524	4.05262	0.337981	0.14	1.31	20.2053	226.1	56.0799	6.93988	101.32	38.5153	S12.H.U
S82	Desert	Down	14.2426	77.0391	0.427	3.85241	0.638798	0.14	0.66	21.8138	204	89.1276	5.00088	101.32	38.5153	S12.H.D
S83	Desert	Up	8.65518	78.6283	0.403	4.79305	0.0510202	0.32	0.61	16.0436	114.5	82.9929	4.42448	101.112	38.7119	S14.H.U
S84	Desert	Down	16.4009	90.5832	0.45	8.61517	0.710449	0.26	0.91	14.14	78.7	67.0865	4.20091	101.112	38.7119	S14.H.D
S85	Desert	Up	13.6787	48.2969	0.326	2.07601	0.920512	0.26	2.81	15.413	167.2	110.599	1.07565	100.996	38.8215	S15.H.U
S86	Desert	Down	6.65639	55.2506	0.365	80.9681	1.4198	0.19	1.21	15.2817	226.1	106.501	5.86465	100.996	38.8215	S15.H.D
S87	Desert	Up	0.99644	50.7126	0.387	34.7222	0.565418	0.09	3.56	18.2354	192.4	92.0789	6.45216	100.806	38.847	S16.H.U
S88	Desert	Down	16.1531	60.6109	0.349	64.1589	0.272789	0.02	1.76	15.1177	127.1	98.2679	6.3402	100.806	38.847	S16.H.D
S89	Desert	Up	4.7264	83.5193	0.048	0.746706	0.840703	0.19	1.86	13.7126	48.2	71.668	3.48436	100.36	39.0174	S18.H.U
S90	Desert	Down	4.97952	103.991	0.043	1.77384	0.504735	0.27	0.86	14.8881	54.5	94.7555	2.48733	100.36	39.0174	S18.H.D
S91	Desert	Up	38.9761	84.0401	0.404	20.3589	0.964528	0.11	3.41	12.5449	564.1	52.0765	5.08699	100.022	39.1965	S20.H.U
S92	Desert	Down	9.383	90.9349	0.492	4.27811	0.611648	0.27	1.81	13.5329	463	69.8094	5.40207	100.022	39.1965	S20.H.D
S93	Desert	Up	9.9761	90.1008	0.199	16.7919	1.40631	0.42	1.41	13.1248	64	74.1936	7.05784	99.9634	39.3389	S21.H.U
S94	Desert	Down	8.16661	71.8069	0.099	12.4662	1.34937	0.4	0.36	12.7796	33.4	97.1277	8.87947	99.9634	39.3389	S21.H.D
S95	Desert	Up	21.2796	110.087	0.713	50.278	1.82611	0.51	11.21	20.7419	120.8	173.888	11.1498	99.8206	39.3872	S22.H.U
S96	Desert	Down	20.9412	96.1507	0.59	19.3065	1.65822	0.41	6.06	20.5653	88.2	160.586	11.0839	99.8206	39.3872	S22.H.D
S97	Desert	Up	12.7617	67.5121	0.361	8.63627	0.425218	0.51	1.21	17.3791	147.1	45.08	4.28122	99.0039	39.3782	S24.H.U
S98	Desert	Down	14.5779	56.2351	0.394	22.3515	0.270081	0.35	1.11	18.2416	105	43.3053	3.67311	99.0039	39.3782	S24.H.D
S99	Desert	Up	25.5304	95.8062	0.351	4.83497	1.58913	0.21	2.01	14.2173	44	108.892	7.6439	98.408	39.7672	S26.H.U
S100	Desert	Down	17.3087	88.2677	0.128	2.05679	2.06965	0.11	0.96	12.49	17.6	107.792	7.82851	98.408	39.7672	S26.H.D
S101	Desert	Up	12.311	70.2943	0.286	14.6435	6.09761	0.35	1.51	14.6166	209.3	93.0436	1.36619	98.1591	39.7868	S28.H.U
S102	Desert	Down	20.552	102.439	0.324	7.68802	17.4285	0.37	0.96	15.3132	135.6	117.271	1.10246	98.1591	39.7868	S28.H.D
S103	Desert	Up	7.14479	85.5235	0.213	1.64697	4.03394	0.43	1.01	13.3793	36.6	72.7875	6.38992	97.8601	39.8701	S29.H.U
S104	Desert	Down	13.1559	89.1996	0.239	0.986753	9.62317	0.36	0.46	14.1717	19.7	59.7787	5.52549	97.8601	39.8701	S29.H.D
S105	Desert	Up	4.81621	69.0903	0.332	15.7898	2.65432	0.17	0.66	11.5369	168.2	42.6331	3.54183	97.2394	40.1323	S31.H.U
S106	Desert	Down	6.556	45.98	0.403	24.0122	0.330673	0.06	1.96	11.7359	142.9	34.6288	2.29818	97.2394	40.1323	S31.H.D
S107	Desert	Up	18.0336	69.3891	0.414	15.692	3.6709	0.03	1.06	14.8862	173.5	15.0117	3.98034	96.4199	40.5752	S35.H.U
S108	Desert	Down	9.07229	87.2795	0.29	49.7665	4.76471	0.2	0.81	17.9113	399.8	71.2973	4.19461	96.4199	40.5752	S35.H.D
S109	Desert	Up	2.81596	55.7064	0.243	2.16071	0.390634	0.35	1.01	10.38	28.2	24.6622	3.42957	95.888	40.526	S37.H.D
S110	Desert	Down	1.31048	49.9986	0.451	195.999	2.1319	0.18	0.36	11.2839	190.3	20.945	3.60688	95.8054	40.5191	S37.G.U
S111	Desert	Up	6.62172	73.3998	0.113	12.8984	1.7215	0.15	1.21	11.6673	50.3	80.5144	5.9273	94.9993	40.1684	S40.H.U
S112	Desert	Up	3.86658	118.748	0.047	2.16887	2.00154	0.41	2.36	14.9	77.7	35.9388	2.43472	94.6269	40.0899	S42.H.U
S113	Desert	Down	5.18231	128.576	0.178	4.25117	4.284	0.22	0.51	11.1488	88.2	32.4748	3.04495	94.6269	40.0899	S42.H.D
S114	Forest	Up	28.3668	284.875	1.052	20.0309	27.8207	0.36	2.51	13.4884	194.5	177.855	52.0871	103.154	36.9728	S1.F.1.U
S115	Forest	Down	19.7896	189.368	0.7	7.89217	2.39728	0.39	1.01	13.1737	113.5	175.032	19.7125	103.154	36.9728	S1.F.1.D
S116	Forest	Up	69.7951	146.222	2.539	12.212	0.881028	0.68	2.26	15.9844	355.6	417.179	57.2239	103.001	37.0848	S2.F.U
S117	Forest	Down	39.3756	385.926	1.968	2.66923	2.68457	0.25	1.96	10.2718	134.5	148.61	25.1199	103.001	37.0848	S2.F.D
S118	Forest	Up	45.5963	166.201	1.832	1.23802	2.80048	0.27	2.31	12.7698	166.1	171.317	53.2197	102.861	37.2725	S3.F.U
S119	Forest	Down	34.9847	175.656	1.474	0.878167	3.22032	0.49	1.56	14.5974	107.1	143.748	17.4065	102.861	37.2725	S3.F.D
S120	Forest	Up	14.6723	209.693	0.531	16.0725	3.10411	0.46	1.76	15.4344	230.3	119.23	19.4856	102.918	37.368	S4.F.U
S121	Forest	Down	36.4228	352.729	1.426	15.5166	0.631486	0.56	1.11	15.69	288.2	97.2597	34.9358	102.918	37.368	S4.F.D
S122	Forest	Up	31.0065	611.7	1.647	5.68525	1.06588	0.07	11.86	16.1712	279.8	347.848	6.43876	102.708	37.7686	S6.F.U
S123	Forest	Down	21.9886	82.9466	0.945	4.28418	5.98693	0.08	4.61	16.63	138.7	272.052	6.18397	102.708	37.7686	S6.F.D
S124	Forest	Up	20.3026	91.2859	0.786	3.07795	1.91878	0.01	1.06	11.2155	108.2	145.316	4.73666	102.848	37.8509	S7.F.U
S125	Forest	Down	18.3523	138.574	0.572	0.901762	1.57503	0.01	0.76	9.51574	110.3	141.674	8.10552	102.848	37.8509	S7.F.D
S126	Forest	Up	49.4891	112.25	1.799	7.01705	2.3004	0.64	6.16	15.59	477.8	260.526	41.5549	101.976	38.2566	S9.F.U
S127	Forest	Down	50.1914	86.876	1.642	3.33734	1.63479	0.5	7.06	14.9342	315.6	198.281	17.8168	101.976	38.2566	S9.F.D
S128	Forest	Up	25.7928	83.6945	1.106	4.60493	1.095	0.1	1.81	19.4322	227.2	328.398	27.4845	101.781	38.2887	S10.F.U
S129	Forest	Down	19.838	84.8232	0.916	1.47778	0.641398	0.37	0.96	21.8051	146.1	264.852	9.96383	101.781	38.2887	S10.F.D
S130	Forest	Up	33.417	119.187	1.653	26.3282	0.638673	0.2	1.86	12.9848	391.4	739.796	87.6685	101.132	38.5341	S13.F.U
S131	Forest	Down	17.857	64.4017	0.819	4.58814	0.161327	0.2	0.81	12.465	128.2	221.832	21.4441	101.132	38.5341	S13.F.D
S132	Forest	Up	26.6895	112.774	1.237	5.5748	0.399214	0.21	1.06	15.9589	258.8	336.621	40.6134	101.112	38.7119	S14.F.U
S133	Forest	Down	17.0699	205.61	0.849	3.12009	1.01845	0.21	0.71	14.3228	228.2	264.949	14.4847	101.112	38.7119	S14.F.D
S134	Forest	Up	15.8833	122.979	0.537	9.2141	0.587804	0.24	7.91	16.3841	198.7	201.635	18.3395	100.806	38.847	S16.F.U
S135	Forest	Down	2.6565	164.737	0.404	2.62766	0.0482759	0.33	4.31	15.8936	171.4	159.418	8.09103	100.806	38.847	S16.F.D
S136	Forest	Up	13.8318	261.115	0.457	39.819	0.577866	0.34	1.26	14.9121	407.2	205.463	15.1753	100.438	38.9758	S18.F.U
S137	Forest	Down	12.4459	113.322	0.299	11.2696	1.63601	0.28	0.56	14.7941	199.8	218.984	5.40719	100.438	38.9758	S18.F.D
S138	Forest	Up	23.6914	379.797	1.135	7.72595	1.36929	0.21	1.11	16.8298	180.8	197.057	20.1161	100.273	39.0933	S19.F.U
S139	Forest	Down	21.903	128.18	0.818	5.01847	0.183022	0.14	0.51	17.7287	138.7	74.2257	8.2543	100.273	39.0933	S19.F.D
S140	Forest	Up	56.9306	178.238	2.186	26.8483	2.73414	0.25	1.86	15.55	412.5	491.03	70.2673	100.022	39.1965	S20.F.U
S141	Forest	Down	23.2726	105.976	0.679	6.28883	1.03126	0.3	0.81	14.8466	142.9	227.966	3.75005	100.022	39.1965	S20.F.D
S142	Forest	Up	34.3405	124.227	1.106	11.5741	1.17679	0.64	10.31	14.9581	221.9	447.723	25.529	99.9634	39.3389	S21.F.U
S143	Forest	Down	33.3818	78.2071	1.076	6.49524	5.8632	0.6	5.56	26.3667	131.4	263.503	14.512	99.9634	39.3389	S21.F.D
S144	Forest	Up	21.0384	80.687	0.523	12.6295	2.23732	0.44	0.26	14.176	89.2	175.702	22.3056	99.8206	39.3872	S22.F.U
S145	Forest	Down	13.5524	118.944	0.437	5.747	0.463885	0.56	0.31	15.0578	82.9	109.51	12.9456	99.8206	39.3872	S22.F.D
S146	Forest	Up	15.9385	140.047	0.391	3.09005	3.6653	0.27	0.21	15.8121	114.5	119.634	3.0443	99.2147	39.3116	S24.F.U
S147	Forest	Down	9.4761	103.421	0.251	1.09121	4.27684	0.32	0.16	15.4476	75.6	76.0327	8.39734	99.2147	39.3116	S24.F.D
S148	Forest	Up	22.028	77.3736	0.644	7.20703	3.04039	0.28	3.46	16.0124	158.7	169.297	17.8428	98.9523	39.513	S25.F.U
S149	Forest	Down	31.1017	138.088	1.142	5.18211	24.9447	0.1	1.41	15.8184	205.1	187.761	14.9423	98.9523	39.513	S25.F.D
S150	Forest	Up	25.5906	92.8212	0.855	6.42369	2.59229	0.46	1.31	17.0132	182.9	209.687	20.5655	98.697	39.6135	S26.F.U
S151	Forest	Down	21.6029	103.391	0.561	6.03142	3.10898	0.12	1.96	15.9	113.5	228.759	6.58067	98.697	39.6135	S26.F.D
S152	Forest	Up	35.1965	55.8704	1.251	6.97718	29.4556	0.12	2.11	14.3071	231.4	409.113	43.0451	98.3263	39.7796	S27.F.U
S153	Forest	Down	16.3241	134.119	0.948	2.77633	5.01225	0.13	3.31	14.8881	61.9	221.147	22.1633	98.3263	39.7796	S27.F.D
S154	Forest	Up	35.2468	155.71	1.623	25.4517	4.18171	0.24	20.21	13.9597	181.9	331.903	51.9033	97.8601	39.8701	S29.F.U
S155	Forest	Down	28.2122	237.825	1.306	10.2012	4.00441	0.27	7.41	14.0076	110.3	164.727	26.6293	97.8601	39.8701	S29.F.D
S156	Forest	Up	10.4646	93.751	0.562	1.27326	4.37386	0.32	1.36	14.9721	210.3	59.4617	7.59097	97.6427	39.9651	S30.F.U
S157	Forest	Down	10.3133	104.896	0.378	0.659388	2.73343	0.29	0.61	15.9708	174.5	81.1151	5.65189	97.6427	39.9651	S30.F.D
S158	Forest	Up	20.2348	114.813	0.534	4.57328	16.9471	0.26	1.51	11.1955	74.5	236.967	20.2393	97.2394	40.1323	S31.F.U
S159	Forest	Down	11.4741	124.399	0.302	2.73078	3.77855	0.24	0.41	10.1119	27.1	242.223	8.76624	97.2394	40.1323	S31.F.D
S160	Forest	Up	20.91	140.406	0.814	3.78198	4.31187	0.02	5.81	11.253	125	76.4644	12.5249	97.05	40.3376	S32.F.U
S161	Forest	Down	17.2512	84.5808	0.881	3.80098	5.53116	0.24	4.26	12.9097	104	99.8864	12.5052	97.05	40.3376	S32.F.D
S162	Forest	Up	11.7092	132.407	0.645	0.99968	1.87761	0.21	0.81	11.8957	87.1	109.469	9.75889	95.8054	40.5191	S37.F.D
S163	Forest	Down	9.7424	90.245	0.3	1.22922	1.20922	0.09	0.61	12.465	74.5	64.3884	6.71582	95.8054	40.5191	S37.W.U
S164	Forest	Up	7.65954	90.1367	0.394	0.348492	1.97396	0.68	0.46	15.0559	124	95.6321	2.33155	94.9101	40.1456	S40.F.U
S165	Forest	Down	7.72464	63.7693	0.503	0.436741	1.74825	0.46	0.56	14.8444	152.4	110.591	5.14822	94.9101	40.1456	S40.F.D
S166	Forest	Up	17.3938	104.614	0.837	3.16302	7.69085	0.32	7.76	15.5513	160.8	285.927	21.3233	94.7048	40.1423	S41.F.U
S167	Forest	Down	12.1862	88.8563	0.786	3.425	5.71361	0.25	5.86	14.703	131.4	212.101	18.8809	94.7048	40.1423	S41.F.D
S168	Forest	Up	17.4166	88.5073	0.748	2.07111	6.02596	0.6	4.36	15.0678	101.9	208.845	5.26653	94.6269	40.0899	S42.F.U
S169	Forest	Down	15.3764	95.3343	0.565	4.80419	7.20545	0.31	2.41	13.6727	94.5	166.16	10.7217	94.6269	40.0899	S42.F.D
S170	Grass	Up	241.002	231.721	7.312	66.0326	12.3736	0.47	3.31	15.0279	357.7	762.839	41.3814	102.96	36.9757	S1.G.U
S171	Grass	Down	198.021	312.784	5.708	41.1718	17.343	0.69	2.11	15.3432	122.9	590.878	44.5954	102.96	36.9757	S1.G.D
S172	Grass	Up	45.6301	146.647	2.629	22.8411	1.30917	0.41	2.61	15.1216	185.1	465.27	34.7832	102.833	37.1809	S3.G.U
S173	Grass	Down	34.2562	158.833	1.662	10.418	0.364808	0.14	1.36	13.9964	95.6	365.673	19.5148	102.833	37.1809	S3.G.D
S174	Grass	Up	55.6835	160.216	2.93	14.0957	2.82758	0.49	2.36	14.8541	307.2	629.836	50.0944	102.918	37.368	S4.G.U
S175	Grass	Down	49.9031	111.773	2.703	7.38468	2.80626	0.27	1.31	16.1583	176.6	400.988	49.9663	102.918	37.368	S4.G.D
S176	Grass	Up	13.8478	85.549	0.677	2.71113	2.44672	0.2	1.56	13.8978	185.1	61.9562	9.19474	102.493	37.9132	S8.G.U
S177	Grass	Down	9.61657	61.5628	0.561	9.62685	1.5429	0.19	1.01	14.4978	121.9	61.6687	5.00538	102.493	37.9132	S8.G.D
S178	Grass	Up	36.5071	117.639	2.136	16.5373	0.246538	0.28	1.56	19.5188	197.7	692.198	36.5234	101.566	38.4093	S11.G.U
S179	Grass	Down	38.3278	139.364	2.102	12.7931	0.198665	0.21	0.81	19.3168	241.9	421.637	25.2795	101.566	38.4093	S11.G.D
S180	Grass	Up	18.1145	114.715	0.814	7.29261	50.5074	0.26	5.41	20.3719	160.8	320.6	23.2596	101.32	38.5153	S12.G.U
S181	Grass	Down	25.562	226.098	1.107	3.76559	0.551249	0.17	0.76	19.34	118.7	227.6	19.044	101.32	38.5153	S12.G.D
S182	Grass	Up	23.5074	74.4869	0.832	2.32958	60.0551	0.17	2.31	12.5299	76.6	164.803	20.8267	101.132	38.5341	S13.G.U
S183	Grass	Down	28.4882	75.9468	1.134	0.875364	3.09839	0.28	0.86	12.9434	80.8	132.868	15.2519	101.132	38.5341	S13.G.D
S184	Grass	Up	17.565	64.3094	0.842	24.0504	3.62756	0.36	12.31	16.0172	184	190.295	18.9481	101.025	38.8112	S15.G.U
S185	Grass	Down	17.7663	139.05	0.718	11.3103	1.25456	0.28	2.76	15.016	64	184.599	10.9505	101.025	38.8112	S15.G.D
S186	Grass	Up	13.5512	132.756	0.542	4.96821	0.462494	0.3	4.41	29.9282	489.3	116.594	10.8943	100.601	38.9405	S17.G.U
S187	Grass	Down	9.32068	71.463	0.522	2.39012	2.18902	0.01	1.46	15.65	266.1	120.703	9.37188	100.601	38.9405	S17.G.D
S188	Grass	Up	15.7934	75.8756	0.76	4.04817	2.66698	0.11	0.76	10.3493	446.2	151.015	7.54961	100.066	39.2519	S20.G.U
S189	Grass	Down	19.9742	75.1759	0.671	1.38256	1.1808	0.44	0.41	13.5837	440.9	92.6386	7.63926	100.066	39.2519	S20.G.D
S190	Grass	Up	33.8217	128.733	1.185	12.8068	1.61197	0.29	1.36	12.8836	537.8	338.459	39.8205	99.9634	39.3389	S21.G.U
S191	Grass	Down	14.4572	81.0581	0.425	2.47316	1.15568	0.28	0.31	13.6028	232.4	219.711	44.8122	99.9634	39.3389	S21.G.D
S192	Grass	Up	28.7579	143.332	1.084	4.68076	1.54291	0.07	3.11	30.1356	158.7	252.254	39.8337	99.8206	39.3872	S22.G.U
S193	Grass	Down	21.7055	103.716	0.626	2.44052	0.99133	0.36	1.61	15.9426	106.1	278.29	31.7779	99.8206	39.3872	S22.G.D
S194	Grass	Up	18.5143	77.889	0.445	14.7227	3.22947	0.29	2.51	15.8537	256.6	79.7098	5.54087	99.5464	39.2642	S23.G.U
S195	Grass	Down	14.4985	81.817	0.428	133.671	1.26774	0.21	1.36	15.3277	221.9	57.7295	4.73843	99.5464	39.2642	S23.G.D
S196	Grass	Up	12.9303	85.006	0.464	2.99047	2.77008	0.36	2.91	15.5489	263	95.4252	5.11399	99.4833	39.2373	S23.G.2.U
S197	Grass	Down	10.4445	92.3218	0.46	27.5769	0.60046	0.44	1.36	15.2756	241.9	96.0736	4.24049	99.4833	39.2373	S23.G.2.D
S198	Grass	Up	8.84441	97.0889	0.334	3.51692	4.18877	0.37	1.46	18.5931	150.3	93.404	5.89515	99.4269	39.2323	S23.G.3.U
S199	Grass	Down	10.3797	64.254	0.454	6.57589	4.50637	0.72	0.66	16.3143	151.4	88.5213	8.14547	99.4269	39.2323	S23.G.3.D
S200	Grass	Up	12.476	114.223	0.37	2.85333	2.9378	0.24	1.06	16.1512	122.9	115.88	10.7882	99.2147	39.3116	S24.G.U
S201	Grass	Down	24.1285	92.3568	0.484	5.21253	3.89599	0.27	0.66	15.988	84	73.3255	9.60804	99.2147	39.3116	S24.G.D
S202	Grass	Up	15.3078	60.0157	0.228	22.3397	2.79916	0.47	1.01	15.006	108.2	73.9231	4.72206	98.9523	39.513	S25.G.U
S203	Grass	Down	16.6412	53.8038	0.128	63.8774	2.80356	0.07	1.06	15.4691	127.1	44.0413	4.20839	98.9523	39.513	S25.G.D
S204	Grass	Up	24.2708	114.438	0.452	99.0654	2.85344	0.36	0.51	13.4669	328.2	31.8629	3.42819	97.8601	39.8701	S29.G.U
S205	Grass	Down	14.1218	83.579	0.499	57.9421	2.74476	0.14	1.96	13.1883	315.6	40.121	3.25305	97.8601	39.8701	S29.G.D
S206	Grass	Up	20.796	236.537	0.641	101.62	7.49424	0.45	4.86	14.3683	1113.7	69.1551	3.70976	97.5351	39.992	S30.G.U
S207	Grass	Down	19.4587	125.476	0.488	49.5299	7.73989	0.44	4.81	13.689	855.7	59.1991	2.24997	97.5351	39.992	S30.G.D
S208	Grass	Up	9.87108	116.531	0.738	6.98872	5.84063	0.47	1.66	11.3636	325.1	79.2014	6.12201	97.05	40.3376	S32.G.U
S209	Grass	Down	7.01932	88.4541	0.267	1.88891	2.76497	0.15	0.41	9.7006	51.3	77.2436	8.36559	97.05	40.3376	S32.G.D
S210	Grass	Up	19.037	472.391	1.41	222.588	10.023	0.01	3.81	20.7317	1038.9	157.801	6.51001	96.92	40.548	S33.G.U
S211	Grass	Down	16.0208	277.802	1.054	212.225	11.1818	0.35	3.56	17.994	694.6	168.058	13.7077	96.92	40.548	S33.G.D
S212	Grass	Up	3.24133	104.83	0.214	84.181	1.84065	0.25	1.61	14.1105	169.3	54.4152	6.98206	96.1431	40.5543	S36.G.U
S213	Grass	Down	4.7901	95.8078	0.59	81.0944	8.68718	0.13	2.26	13.5246	191.4	45.6664	4.44978	96.1431	40.5543	S36.G.D
S214	Grass	Up	12.1225	73.5964	0.845	8.18088	2.16924	0.4	0.76	11.7764	82.9	114.232	12.1653	95.8054	40.5191	S37.G.D
S215	Grass	Down	6.93135	105.088	0.759	3.88435	2.06451	0.19	0.76	11.2165	73.4	74.576	8.2756	95.8054	40.5191	S37.F.U
S216	Grass	Up	15.7339	365.302	1.022	95.0703	3.67722	0.12	2.16	11.7577	476.7	172.934	6.6361	95.6411	40.3831	S38.G.D
S217	Grass	Down	16.3942	203.127	0.909	74.865	4.78671	0.37	1.91	11.7153	431.4	129.244	11.56	95.3419	40.2818	S39.H.U
S218	Grass	Up	13.4241	416.63	0.429	113.177	5.88693	0.36	4.56	11.9309	925.2	103.762	7.9861	95.3419	40.2818	S39.G.U
S219	Grass	Down	6.89324	263.332	0.651	89.9011	7.66909	0.3	3.11	12.2956	905.2	134.241	6.2749	95.3419	40.2818	S39.G.D
S220	Grass	Up	5.71819	71.583	0.333	1.03424	5.98069	0.14	1.16	12.97	101.9	58.621	4.78455	94.6269	40.0899	S42.G.U
S221	Grass	Down	5.10585	85.0728	0.51	0.484818	8.65602	0.36	0.81	14.0949	80.8	55.1782	4.60029	94.6269	40.0899	S42.G.D
S222	Wetland	Down	70.7991	125.304	2.512	1.66456	14.5368	0.38	5.76	13.6872	126.1	674.087	39.8297	103.154	36.9728	S1.W.1.D
S223	Wetland	Up	11.5446	54.9244	0.374	2.12764	2.05955	0.48	1.06	15.0519	40.8	186.88	2.78098	103.001	37.0848	S2.W.U
S224	Wetland	Down	13.8289	72.4088	0.551	1.02804	0.371782	0.51	0.86	14.5384	44	114.706	6.35148	103.001	37.0848	S2.W.D
S225	Wetland	Up	8.858	150.037	0.371	0.664389	14.7698	0.4	7.11	13.4938	139.8	220.567	8.30739	102.861	37.2725	S3.W.U
S226	Wetland	Down	21.9499	95.215	0.468	0.892178	2.36131	0.58	1.56	15.058	42.9	187.135	8.60315	102.861	37.2725	S3.W.D
S227	Wetland	Up	46.1421	195.154	1.639	0.931803	3.79872	0.46	2.31	16.0778	270.3	107.258	20.6918	102.918	37.368	S4.W.U
S228	Wetland	Down	35.3155	386.196	0.988	0.796636	3.53101	0.48	2.01	16.793	213.5	155.353	6.58444	102.918	37.368	S4.W.D
S229	Wetland	Up	33.7334	163.781	1.348	0.7632	9.56895	0.15	0.81	12.9434	205.1	335.082	39.1444	101.976	38.2566	S9.W.U
S230	Wetland	Down	22.6659	73.7668	0.912	0.68983	3.29736	0.04	0.41	11.95	147.1	285.306	11.075	101.976	38.2566	S9.W.D
S231	Wetland	Up	29.8091	157.559	1.135	0.639082	8.83869	0.34	1.56	14.5152	115.6	214.729	4.1911	101.136	38.5135	S12.W.U
S232	Wetland	Down	25.8983	108.051	0.822	0.562808	6.85299	0.19	0.66	13.92	87.1	106.962	4.33843	101.136	38.5135	S12.W.D
S233	Wetland	Up	26.7353	98.5857	0.982	1.9557	7.0601	0.25	37.71	15.0917	111.3	1185.58	216.273	101.025	38.8112	S15.W.U
S234	Wetland	Down	29.4661	127.572	1.312	1.72984	43.0649	0.63	21.41	16.9232	177.7	413.846	107.795	101.025	38.8112	S15.W.D
S235	Wetland	Up	32.9342	140.48	1.421	1.01264	4.86536	0.16	2.26	14.968	117.7	421.393	32.1358	100.601	38.9405	S17.W.U
S236	Wetland	Down	14.3716	95.5043	0.658	0.833583	2.61287	0.29	1.41	16.0942	120.8	124.358	9.55855	100.601	38.9405	S17.W.D
S237	Wetland	Up	24.0225	112.943	1.16	0.94407	6.8728	0.31	3.31	16.0636	465.1	139.903	16.2605	100.438	38.9758	S18.W.U
S238	Wetland	Down	30.2057	94.1008	1.029	0.685982	10.5088	0.4	3.86	15.3716	205.1	119.5	19.7139	100.438	38.9758	S18.W.D
S239	Wetland	Up	16.1029	67.2623	0.589	1.92427	3.90876	0.28	0.76	14.4	212.4	328.664	3.00023	100.021	39.237	S20.W.U
S240	Wetland	Down	13.228	89.3253	0.397	1.77566	3.4358	0.13	0.41	13.9388	172.4	267.077	7.20559	100.021	39.237	S20.W.D
S241	Wetland	Up	5.52291	58.373	0.093	3.42154	1.27299	0.45	0.46	13.3	73.4	118.663	4.36197	99.9634	39.3389	S21.W.U
S242	Wetland	Down	3.33362	57.0423	0.194	0.89208	1.52986	0.48	0.41	15.4069	39.8	159.156	5.9472	99.9634	39.3389	S21.W.D
S243	Wetland	Up	39.9406	95.4205	1.548	1.52984	5.79483	0.29	1.31	17.1557	213.5	449.222	49.5711	99.8206	39.3872	S22.W.U
S244	Wetland	Down	33.4998	104.849	1.333	0.952653	4.65213	0.54	0.41	20.0759	58.7	390.664	14.3906	99.8206	39.3872	S22.W.D
S245	Wetland	Up	11.5978	111.893	0.575	13.2644	10.1809	0.23	1.26	13.03	77.7	171.653	21.313	97.2394	40.1323	S31.W.U
S246	Wetland	Down	15.7598	100.999	0.715	0.641491	4.36346	0.18	1.21	11.5315	32.4	137.832	9.04563	97.2394	40.1323	S31.W.D
S247	Wetland	Up	13.681	62.6852	0.636	0.824393	2.86338	0.12	0.16	14.2558	68.2	103.842	6.88083	97.05	40.3376	S32.W.U
S248	Wetland	Down	14.067	48.9069	0.57	0.843674	4.01749	0.25	0.11	15.55	31.3	113.802	7.125	97.05	40.3376	S32.W.D
S249	Wetland	Up	2.68908	96.6234	0.423	0.879422	2.89531	0.27	0.16	9.33253	26.1	151.278	7.41953	95.8054	40.5191	S37.W.D
S250	Wetland	Down	3.1216	74.1762	0.145	0.684049	2.63013	0.06	0.21	8.77596	14.5	178.921	5.44491	95.8054	40.5191	S37.A.U
S251	Wetland	Up	72.9469	113.081	3.634	2.42464	16.7665	0.49	14.16	14.0793	188.2	736.662	111.877	103.154	36.9728	S1.W.1.U
